# Supplementary material for: Bile Acid–Microbiome Interaction Promotes Gastric Carcinogenesis
Source: Adv Sci (Weinh). 2022 Mar 14;9(16):2200263. doi: 10.1002/advs.202200263 (PMC9165488; doi:10.1002/advs.202200263)
Supplement: Supplementary file 2 — Supporting Information [file ADVS-9-2200263-s002.xlsx]

## Sheet: Table S1
Table S1. Clinical characteristics of the 145 subjects in this study.
Characteristics	Control	BRG	GC
Total number	50	50	45
Gender (NO.)
Female	26	25	16
Male	24	25	29
Age (years, mean ± SE)	56.38 ± 1.79	56.94 ± 2.36	61.82 ± 1.80
Helicobacter pylori status (NO.)
positive	8	14	15
negative	42	36	30
Levels of inflammation (NO.)
-	24	0	1
+	26	10	6
++	0	40	36
+++	0	0	2
Tumor localization (NO.)
Cardia	N/A	N/A	11
Body/Fundus	N/A	N/A	13
Antrum	N/A	N/A	15
Angle	N/A	N/A	6
Histopathological classification (NO.)
Adenocarcinoma	N/A	N/A	43
Squamous cell carcinoma	N/A	N/A	2
Tumor differentiation (NO.)
Well differentiated	N/A	N/A	1
Moderately differentiated	N/A	N/A	2
Moderately–poorly differentiated	N/A	N/A	7
Poorly differentiated	N/A	N/A	15
Unknown	N/A	N/A	20
Lauren classification (NO.)
Intestinal type	N/A	N/A	12
Diffuse type	N/A	N/A	8
Mixed type	N/A	N/A	10
Unknown	N/A	N/A	15
Notes: Data are shown as mean with SEM.

## Sheet: Table S2
Table S2. Sequencing data of full-length 16S rRNA gene sequences in this study.
SampleID	Group	Input	Filtered	Denoised	Non-chimeric	Non-singleton
A2	Control	17375	14516	12603	12450	12450
A8	Control	16625	13897	11419	11341	11341
A10	Control	10623	8742	7292	7205	7205
A11	Control	7729	6386	5130	5032	5032
A12	Control	16027	13315	12007	12007	12007
A14	Control	8441	6817	4776	4776	4776
A15	Control	13354	11111	10211	10211	10211
A16	Control	15162	12041	8489	8346	8346
A17	Control	17543	14595	13666	13666	13666
A19	Control	12689	10596	9367	9367	9367
A22	Control	10419	8506	7349	7349	7349
A28	Control	7721	5947	4430	4406	4406
A31	Control	14929	12512	11623	11623	11623
A34	Control	13981	11659	10748	10748	10748
A36	Control	10682	8474	5560	5551	5551
A37	Control	15687	13002	12246	12246	12246
A38	Control	11121	8922	7551	7527	7527
A39	Control	10791	8998	8438	8438	8438
A188	Control	12369	9409	6925	6925	6925
A194	Control	9483	7169	4465	4458	4458
A44	Control	9518	8021	7398	7398	7398
A45	Control	12447	10333	9509	9509	9509
A46	Control	12258	9916	7883	7883	7883
A49	Control	10947	9157	8694	8694	8694
A50	Control	9278	7802	6975	6975	6975
A51	Control	8598	7146	6298	6298	6298
A57	Control	10440	8668	7524	7524	7524
A59	Control	17568	14691	13629	13629	13629
A60	Control	15017	12510	11205	11205	11205
A61	Control	21040	16739	15017	15017	15017
A62	Control	15355	12241	10953	10938	10938
A65	Control	7389	5767	4899	4882	4882
A67	Control	8604	6744	5892	5874	5874
A70	Control	7260	5823	5168	5168	5168
A73	Control	8938	6553	3874	3874	3874
A78	Control	7618	5615	4421	4390	4390
A83	Control	10344	8179	6960	6960	6960
A85	Control	23101	17062	11499	11466	11466
A86	Control	14263	11449	10602	10602	10602
A94	Control	7929	6045	5156	5103	5103
A95	Control	16293	13028	12145	12145	12145
A96	Control	12853	10337	9139	9139	9139
A164	Control	12746	10253	9457	9424	9424
A182	Control	12314	9940	8944	8944	8944
A184	Control	11431	8766	7094	7083	7083
A186	Control	14345	11306	5498	5485	5485
A187	Control	16459	13304	11696	11653	11653
A190	Control	15470	12406	11309	11309	11309
A191	Control	8543	6462	4975	4975	4975
A198	Control	7309	5586	4372	4359	4359
B18	BRG	11540	9038	7630	7578	7578
B69	BRG	8769	6637	4392	4392	4392
B72	BRG	11185	8637	5443	5441	5441
B97	BRG	12106	9535	8159	8128	8128
B100	BRG	11834	9021	7018	7015	7015
B102	BRG	8073	6743	5358	5328	5328
B104	BRG	7245	6212	4955	4914	4914
B105	BRG	10301	8522	5627	5618	5618
B106	BRG	13403	11740	9888	9855	9855
B109	BRG	11263	9607	6140	6131	6131
B110	BRG	7618	6128	4677	4664	4664
B111	BRG	9283	7508	4786	4786	4786
B114	BRG	8419	7001	4527	4527	4527
B115	BRG	19125	16685	13977	13640	13640
B119	BRG	7758	6422	5030	4967	4967
B121	BRG	10451	8972	6729	6709	6709
B122	BRG	17242	15145	13780	13780	13780
B126	BRG	15523	13311	10714	10706	10706
B127	BRG	11793	9870	6511	6487	6487
B129	BRG	11463	9790	6806	6784	6784
B131	BRG	13554	11682	9728	9679	9679
B133	BRG	13401	11552	8211	8190	8190
B134	BRG	6937	5124	2967	2967	2967
B137	BRG	6939	5405	3962	3936	3936
B138	BRG	16117	13935	12123	12123	12123
B139	BRG	10953	9397	8059	8002	8002
B141	BRG	11511	9782	8363	8320	8320
B142	BRG	16964	14955	13794	13794	13794
B143	BRG	10570	9139	6779	6769	6769
B152	BRG	7328	5905	4593	4568	4568
B153	BRG	17500	15208	13888	13888	13888
B154	BRG	7537	5909	3320	3320	3320
B155	BRG	11615	9324	6814	6779	6779
B157	BRG	12409	10137	8419	8419	8419
B158	BRG	9200	7600	5933	5933	5933
B159	BRG	11053	9214	7896	7891	7891
B161	BRG	6832	5526	3594	3581	3581
B162	BRG	7429	5896	4480	4480	4480
B163	BRG	10733	8619	5377	5288	5288
B165	BRG	14634	12071	9073	9073	9073
B167	BRG	13042	10874	8519	8519	8519
B168	BRG	10988	8857	6151	6148	6148
B170	BRG	9251	7385	4298	4298	4298
B172	BRG	12848	10863	9385	9373	9373
B173	BRG	16209	13378	11266	11138	11138
B179	BRG	8719	6833	4025	4014	4014
B192	BRG	12344	10145	7606	7603	7603
B199	BRG	7239	5393	3975	3975	3975
B200	BRG	7350	5727	3242	3239	3239
B207	BRG	22852	18464	15230	14967	14967
C149	GC	11626	9613	4997	4890	4890
C180	GC	11359	9318	6719	6710	6710
C197	GC	10958	8999	5788	5785	5785
C208	GC	9510	7682	5818	5818	5818
C209	GC	11322	9147	6344	6344	6344
C210	GC	11999	9930	6611	6567	6567
C211	GC	13651	11204	7661	7646	7646
C212	GC	12669	10301	6810	6788	6788
C213	GC	11856	9964	7465	7369	7369
C214	GC	11314	9376	7057	7057	7057
C215	GC	12825	10647	8518	8518	8518
C216	GC	14529	12225	9003	9001	9001
C217	GC	13134	10973	8044	8030	8030
C218	GC	14328	12093	10517	10515	10515
C219	GC	16529	14034	12203	12203	12203
C220	GC	13077	10881	8100	8061	8061
C221	GC	7696	6072	3904	3899	3899
C222	GC	12660	10452	6616	6610	6610
C223	GC	12126	10155	8430	8430	8430
C224	GC	14127	11705	7102	7102	7102
C225	GC	13163	10985	8007	7999	7999
C226	GC	11385	9249	6396	6396	6396
C227	GC	9961	8240	6130	6123	6123
C228	GC	11145	9123	5758	5758	5758
C229	GC	12258	9986	7035	7032	7032
C230	GC	10585	8916	6640	6640	6640
C231	GC	11900	9948	6981	6969	6969
C232	GC	14902	12268	10308	10308	10308
C233	GC	17796	14978	13013	12826	12826
C234	GC	12743	10548	7114	7104	7104
C235	GC	7535	5630	4077	4077	4077
C236	GC	8350	5994	4483	4483	4483
C239	GC	10360	8187	7445	7445	7445
C240	GC	7163	5424	3977	3977	3977
C241	GC	10385	7838	4303	4299	4299
C242	GC	12452	12452	11593	11593	11593
C243	GC	8554	6319	3332	3321	3321
C244	GC	7229	5482	4263	4263	4263
C245	GC	9065	6677	3813	3768	3768
C246	GC	7136	5390	3759	3759	3759
C247	GC	7625	5746	4152	4131	4131
C249	GC	8129	5982	4900	4891	4891
C250	GC	11112	8707	7511	7511	7511
C251	GC	8963	6816	5506	5504	5504
C252	GC	7608	5963	5063	5063	5063

## Sheet: Table S3
Table S3. Sequencing data of metagenomic approach in this study.
SampleID	Group	Total Reads	Total Bases (bp)	Hgh quality Reads	Hgh quality Reads (%)	Hgh quality Bases (bp)	Hgh quality Bases (%)
A22	Control	97808430	14671264500	97700840	99.89	14532147417	99.05
A61	Control	87750546	13162581900	87618920	99.85	12970886434	98.54
A73	Control	80746428	12111964200	80633383	99.86	11948114369	98.65
A85	Control	87110358	13066553700	87014536	99.89	12910372925	98.8
A184	Control	79941178	11991176700	79837254	99.87	11856839158	98.88
A186	Control	72330942	10849641300	72258611	99.9	10749500354	99.08
A188	Control	82063360	12309504000	81973090	99.89	12162512681	98.81
A194	Control	90094284	13514142600	89977161	99.87	13342874817	98.73
B111	BRG	79091536	11863730400	79012444	99.9	11753957400	99.07
B121	BRG	88207598	13231139700	87881229	99.63	12872978774	97.29
B129	BRG	78778760	11816814000	78487278	99.63	11497206600	97.3
B163	BRG	81089840	12163476000	80992532	99.88	12038826879	98.98
B167	BRG	85594178	12839126700	85508583	99.9	12720241357	99.07
B192	BRG	77363284	11604492600	77285920	99.9	11491200417	99.02
B199	BRG	88389502	13258425300	88292273	99.89	13127346446	99.01
B200	BRG	82890534	12433580100	82799354	99.89	12297338163	98.9
C149	GC	84650922	12697638300	84566271	99.9	12576640721	99.05
C197	GC	78628550	11794282500	78337624	99.63	11480936123	97.34
C213	GC	79537546	11930631900	79243257	99.63	11564241099	96.93
C216	GC	73086154	10962923100	72837661	99.66	10691759454	97.53
C220	GC	76007254	11401088100	75938847	99.91	11293369066	99.06
C225	GC	79876896	11981534400	79781043	99.88	11832526743	98.76
C227	GC	75551202	11332680300	75452985	99.87	11183423416	98.68
C247	GC	72529446	10879416900	72456916	99.9	10759126170	98.89

## Sheet: Table S4
Table S4. Primers used in this study.
Gene	Primer Sequence
IL6	F: 5’-CACTGGTCTTTTGGAGTTTGAG
	R: 5’-GGACTTTTGTACTCATCTGCAC
c-MYC	F: 5’-CGACGAGACCTTCATCAAAAAC
	R: 5’-CTTCTCTGAGACGAGCTTGG
VEGF	F: 5’-ATCGAGTACATCTTCAAGCCAT
	R: 5’-GTGAGGTTTGATCCGCATAATC
BCL-2	F: 5’-GACTTCGCCGAGATGTCCAG
	R: 5’-GAACTCAAAGAAGGCCACAATC
CXCL10	F: 5’-AACTGTACGCTGTACCTGCATCAG
	R: 5’-ACGTGGACAAAATTGGCTTGCAG
GAPDH	F: 5’-CAACGTGTCAGTGGTGGACCTG
	R: 5’-GTGTCGCTGTTGAAGTCAGAGGAG
Il6	F: 5’-CTCCCAACAGACCTGTCTATAC
	R: 5’-CCATTGCACAACTCTTTTCTCA
c-Myc	F: 5’-AAATCCTGTACCTCGTCCGATT
	R: 5’-CCACAGACACCACATCAATTTC
Vefg	F: 5’-TAGAGTACATCTTCAAGCCGTC
	R: 5’-CTTTCTTTGGTCTGCATTCACA
Bcl2	F: 5’-GATGACTTCTCTCGTCGCTAC
	R: 5’-GAACTCAAAGAAGGCCACAATC
Cxcl10	F: 5’-CAACTGCATCCATATCGATGAC
	R: 5’-GATTCCGGATTCAGACATCTCT
Gapdh	F: 5’-TGCACCACCAACTGCTTAG
	R: 5’-GATGCAGGGATGATGTTC
16s	F: 5’-WACGCGARGAACCTTACC
	R: 5’-TGACGGGCGGTGWGTAC
Prevotella melaninogenica	F: 5’-ACTAATACCGCATAGTCTTCGATGAC
	R: 5’-TGGACCTTCCGTATTACCGC

## Sheet: Table S5
Table S5. The sequences of the Prevotella melaninogenica.
Bacteria sequencing result
TCAGGATGAACGCTAGCTACAGGCTTAACACATGCAAGTTGAGGGGAAACGGCATTGAGTGCTTGCACTCTTTGGACGTCGACCGGCGCACGGGTGAGTAACGCGTATCCAACCTTCCCATTACTGTGGGATAACCTGCCGAAAGGCAGACTAATACCGCATAGTCTTCGATGACGGCATCAGATTTGAAGTAAAGATTTATCGGTAATGGATGGGGATGCGTCTGATTAGCTTGTTGGCGGGGTAACGGCCCACCAAGGCAACGATCAGTAGGGGTTCTGAGAGGAAGGTCCCCCACATTGGAACTGAGACACGGTCCAAACTCCTACGGGAGGCAGCAGTGAGGAATATTGGTCAATGGACGGAAGTCTGAACCAGCCAAGTAGCGTGCAGGATGAC…
